# Supplementary material for: Specific Endocytosis Blockade of Trypanosoma cruzi Exposed to a Poly-LAcNAc Binding Lectin Suggests that Lectin-Sugar Interactions Participate to Receptor-Mediated Endocytosis
Source: PLoS One. 2016 Sep 29;11(9):e0163302. doi: 10.1371/journal.pone.0163302 (PMC5042520; doi:10.1371/journal.pone.0163302)
Supplement: S1 Table — Detailed legend is reported on the table. (XLS) [file pone.0163302.s002.xls]

## Sheet: legend
Supplementary Table 2:
Accession # : Assigned identification numbers (GI) of the proteins (http://www.ncbi.nlm.nih.gov/protein).
Gene ID : Assigned ID of the gene in the TriTrypDB 4.0 annotated genome.
Protein Name : Assigned name of the protein in the TriTrypDB 4.0 annotated genome.
Reservosome: Proteins noted "yes" correspond to proteins found in the reservosome proteome (Sant'Anna C. et al. (2009) Proteomics; 9: 1782-1794) based on protein name.
Global proteome: Proteins noted "yes" correspond to proteins found in the global proteome (Atwood III J. A. I. et al. (2005) Science; 309: 473-476) based on protein name. Numbers correspond to their mascot score position in Atwood work in the epimastigote stage. Asterisks (*) indicate the proteins absent in the global proteome based on accession number.
Mascot Score : Protein score is derived from peptide ions scores.
# of Matched Peptides :Total number of matched peptides.
Mw (Da) : Estimated molecular weight of the protein in TriTrypDB 4.0.
N-glycosylation : predicted N-glycosylation sites identified by the NetNGlyc 1.0 software (http://www.cbs.dtu.dk/services/NetNGlyc).
N-glycosylation (scientific literature): Reference wherein the N-glycosylation of the protein was demonstrated.
GPI-Prediction : Predicted sites of GPI-anchored proteins identified by the FragAnchor software (http://navet.ics.hawaii.edu/~fraganchor/NNHMM/NNHMM.html). Predictions were accepted when predictions were > probable (Poisson, G., Chauve, C., Chen, X., and Bergeron, A. (2007) FragAnchor: a large-scale predictor of glycosylphosphatidylinositol anchors in eukaryote protein sequences by qualitative sc…
# of Predicted TMDs (HMMTOP) : Predicted number of TMD identified by the HMMTOP 2.0 software (http://www.enzim.hu/hmmtop) (Tusnády, G. E., and Simon, I. (2001) The HMMTOP transmembrane topology prediction server. Bioinformatics 17: 849-850).
# of Predicted TMDs (TMHMM): Predicted number of TMD identified by the TMHMM 2.0 software (http://www.cbs.dtu.dk/services/TMHMM). (Krogh, A., Larsson, B., von Heijne, G., and Sonnhammer, E. L. (2001) Predicting transmembrane protein topology with a hidden Markov model: application to complete genomes. J Mol Biol 305: 567-580).
SignalP : Predicted the presence of signal peptide sites by SignalP 4.0 software (http://www.cbs.dtu.dk/services/SignalP). Organism group selected : Eukaryotes. (Petersen, T. N., Brunak, S., von Heijne, G., and Nielsen, H. (2011) SignalP 4.0: discriminating signal peptides from transmembrane regions. Nat Methods 8: 785-786).
Localization : Predicted protein localization sites identified by the WOLFPSORT software (http://wolfpsort.org). Organism type selected : animal. (Horton, P., Park, K. J., Obayashi, T., Fujita, N., Harada, H., Adams-Collier, C. J., and Nakai, K. (2007) WoLF PSORT: protein localization predictor. Nucleic Acids Res 35: 585-587).
Localization (scientific literature or GeneDB): Localization of the protein either found in the scientific literature or predicted in GeneDB (http://www.genedb.org/).
Homologues (GeneDB): Homologues of hypothetical proteins found in GeneDB (http://www.genedb.org/).
Homologues (Top-Blast): Summary of top nr BLASTP hit; hits were accepted only when e-value £10-10.

## Sheet: TL (CHAPS soluble protein) 
CHAPS Soluble protein
Enrichment by Tomatolectin
Accession #	Gene ID	Protein Name	Reservosome	Global proteome	Mascot Score	# of Matched Peptides	Mw (Da)	N-glycosylation (NetNGlyc)	N-Glycosylation confirmed in scientific literature	GPI-Prediction (FragAnchor)	# of Predicted TMDs (HMMTOP)	# of Predicted TMDs (TMHMM)	SignalP	Localisation (WOLFPSORT)	Localisation (scientific literature or GeneDB)	Homologues (GeneDB)	Homologues (Top-Blast)
Surface Proteins
Flagellar Proteins
gi|70877245	TcCLB.511293.50	kinesin, putative	yes	yes (1499, 2019, 2305)	37	2	134829	yes	no	no	1	0	0	nuclear	distinct distribution (Chan K. Y. et al., 2010, PLoS Pathog, 6(8)e1001050)
Plasma Membrane Proteins
gi|4809047	TcCLB.509825.14	laminin receptor precursor-like protein/ p40 ribosome associated-like protein	yes	yes (847,848,849,850,1884)	118	4	34541	yes	no	no	0	0	0	cytosolic	cytosolic small ribosomal subunit (genedb)
Protein Metabolism
Proteolysis/Peptidolysis
gi|71422656	TcCLB.506407.10	lysosomal alpha-mannosidase precursor	yes	no	239	6	111696	yes	(Swanson P. M. et al., 1992, Glycobiology, 2: 563-359)	no	3	1	1	ER or plasma membrane	lysosomal (genedb)
gi|71666430	TcCLB.509429.320	cysteine peptidase	yes	yes (514,515,1503)	169	3	50573	yes	(Barboza M.et al., 2005, FEBS J, 272: 3803-3815)	no	1	1	1	extracellular	lysosomal (genedb)
gi|118157	TcCLB.507603.260	cysteine peptidase, putative	yes	yes (337, 342, 390, 415, 515, 663, 1054, 1086, 1380)	138	3	49864	yes	(Barboza M.et al., 2005, FEBS J, 272: 3803-3815)	no	1	1	1	extracellular	lysosomal (genedb)
gi|71414674	TcCLB.509859.40	cytosolic leucyl aminopeptidase	no	yes (641,2119,2121)	102	2	62463	yes	(Chien HC et al., 2002, Biochim Biophys Acta.; 1576(1-2):119-26)	no	0	0	0	mitochondria	intracellular (genedb)
Protein Folding (e.g. HSP)
gi|123667	TcCLB.509643.130	heat shock-like 85 kDa protein	yes	yes (9,10,11,28)	247	4	80742	yes	(Kamo K. et al., 2012, Biochem Biophys Res Commun, 420: 119-123)	no (yes according to Cordero et al., 2009*)	0	0	0	cytosolic	centrosome (genedb)
gi|71421382	TcCLB.509643.139	heat shock protein 83	no	no	126	3	34056	yes	(Kamo K. et al., 2012, Biochem Biophys Res Commun, 420:119-123)	no	1	0	0	cytosolic	centrosome (genedb)
Vesicular
gi|71402767	TcCLB.505763.19	P-type H+-ATPase, putative	yes	yes (1230, 1927)	28	2	70751	yes	no	no	5	3	0	plasma membrane	reservosome (Vieira M. et al., 2005, Biochem J, 392: 467-474)
Protein Traficking
Bioenergetics and Biological Oxidations (e.g. TCA, FO)
Lipid Metabolism
gi|71399140	TcCLB.505683.10	sterol 24-c-methyltransferase, putative	yes	yes (64,65,72,436,1002)	78	3	43098	yes	no	no (yes according to Cordero et al., 2009*)	0	0	0	cytosolic	mitochonria, ER, cytoplasm (Kristan K. et al., 2012, J Steroid Biochem Mol Biol, 129: 79-91)
Amino Acid Metabolism
gi|2981039	TcCLB.508111.30	putative glutamate dehydrogenase	yes	yes (8,15,2000)	85	2	49243	yes	no	no (yes according to Cordero et al., 2009*)	0	0	0	cytosolic
Carbohydrate Metabolism
gi|71665461	TcCLB.504105.140	enolase, putative	yes	yes (33)	117	3	49911	yes	no	no (yes according to Cordero et al., 2009*)	0	0	0	cytosolic	cytosolic present in exosomes in T.b. gambiense (Atyame Nten C. M. et al., 2010, J Biomed Biotechnol, 2010: 212817)
gi|71420052	TcCLB.510099.120	D-isomer specific 2-hydroxyacid dehydrogenase	no	yes (48, 56, 92, 132)	87	2	38510	no	no	no (yes according to Cordero et al., 2009*)	0	0	0	mitochondria
gi|10119899	TcCLB.506297.190	pyruvate phosphate dikinase, putative	no	yes (1,2)	82	5	101605	yes	(Rubotham J. et al., 2005, J Biol Chem, 280: 10410-10418)	no	0	0	0	cytosol or nucleus	glycosomes (Acosta H. et al., 2004, Comp Biochem Physio B Biochem Mol Biol, 138(4):347-56)
gi|120679	TcCLB.506943.50	glyceraldehyde-3-phosphate dehydrogenase	yes	yes (51-54,369,370, 423)	67	2	39033	yes	no	no	0	0	0	cytosolic	glycosomes (genedb)
Signal Transduction
DNA/RNA Processing (e.g. ribosomal proteins) and Transcription/Translation
gi|71657875	TcCLB.510769.49	40S ribosomal protein S6	yes	no	213	4	28319	yes	no	no	1	0	0	cytosolic	ribosome (genedb)
gi|71415246	TcCLB.511051.50	40S ribosomal protein S4	no	yes (109,110,111)	151	5	30970	no	no	no	0	0	0	mitochondria	ribosome (genedb)
gi|71403962	TcCLB.511139.20	40S ribosomal protein S11	yes	yes (817,818,819,820)	96	2	20173	yes	no	no	0	0	0	cytosolic	cytosolic small ribosomal subunit (genedb)
gi|71413035	TcCLB.503635.59	40S ribosomal protein S3a	yes	yes (322)	115	3	30124	yes	no	no	0	0	0	nucleus	ribosome (genedb)
gi|71414791	TcCLB.510835.40	60S ribosomal protein L7a	yes	yes (230,252)	494	20	34642	no	no	no	0	0	0	nucleus	ribosome (genedb)
gi|71406222	TcCLB.510765.60	60S ribosomal protein L5	yes	yes (112-114)	397	7	34888	no	no	no	1	0	0	nucleus	ribosome (genedb)
gi|71418780	TcCLB.510323.30	60S ribosomal protein L13	no	yes (222, 223,224)	222	4	25392	yes	no	no	0	0	0	nucleus	ribosome (genedb)
gi|71664881	TcCLB.511367.60	la RNA binding protein	no	yes (413,414)	219	5	37540	no	no	no	0	0	0	nucleus	cellular component (genedb)
gi|71652016	TcCLB.510879.110	ribosomal protein L3	no	yes (85, 86)	208	4	48794	no	no	no	1	0	0	cytosolic	cytosolic large ribosomal subunit (genedb)
gi|52424032	TcCLB.511825.200	Ldp23-like protein G1	no	no	78	2	19340	yes	no	no	2	2	0	plasma membrane	ribosome (genedb)
gi|71659778	TcCLB.508461.140	poly(A)-binding protein	yes	yes (78)	189	4	61656	yes	no	no	0	0	0	cytosolic	cellular component (genedb)
gi|70870653	TcCLB.511039.10	kinetoplast DNA-associated protein, putative	no	yes (631,632,1791)	44	2	21326	no	no	no	0	0	0	mitochondria	kinetoplast (genedb)
Structural Proteins (cytoskeletal)
gi|71397525	TcCLB.411235.9	alpha tubulin	yes	yes (3)	103	2	49800	yes	no	no	0	0	0	cytoskelet	cytoskelet (genedb)
Stress Response and Cell Defense
gi|71399514	TcCLB.507259.10	tryparedoxin peroxidase	yes	yes (84,126,128)	117	4	22774	yes	no	no (yes according to Cordero et al., 2009*)	1	0	0	extracellular or/cytosolic	cytoplasm (genedb)
gi|3776134	TcCLB.487507.10	tryparedoxin peroxidase homologue	yes	yes (84, 86, 95, 26, 127, 128, 2306)	92	2	22788	yes	no	no	1	0	0	extracellular or ER	cytosolic (genedb)
Hypothetical Proteins
gi|71668020	TcCLB.511283.290	hypothetical protein	yes	no	359	21	163281	yes	no	no	2	2	0	plasma membrane		LinJ.32.0280, LbrM.32.0340, LmjF.32.0270, Tb927.10.14430
gi|71422822	TcCLB.506637.20	hypothetical protein	yes	no	284	5	38063	yes	no	no	3	1	0	cytosolic		LmjF.34.1490, LinJ.34.1590, Tb927.4.2770
gi|70881521	TcCLB.510877.40	hypothetical protein	yes	yes	232	10	24439	yes	no	no	0	0	0	cytosolic		LbrM.20.2140, Tb927.4.2040, LmjF.34.2580, Tb927.4.2030, LinJ.34.2410	XP_003602519.1 Ribonuclease P protein subunit p25 [Medicago truncatula] SCORE:105, EVAL:4e-24, %SEQ_COV:62, %MAX IDENTITY: 45 EJY82374.1 Aspartyl protease family A01B putative [Oxytricha trifallax] SCORE:100, EVAL:1e-21, %SEQ_COV:60, %MAX_IDENTITY:39
gi|70881520	TcCLB.510877.30	hypothetical protein	no	yes	170	10	25094	yes	no	no	0	0	0	cytosolic		LbrM.20.2140, Tb927.4.2040, LmjF.34.2580, Tb927.4.2030, LinJ.34.2410	XP_003602519.1 Ribonuclease P protein subunit p25 [Medicago truncatula] SCORE:105, EVAL:4e-24, %SEQ_COV:62, %MAX IDENTITY: 45 EJY82374.1 Aspartyl protease family A01B putative [Oxytricha trifallax] SCORE:100, EVAL:1e-21, %SEQ_COV:60, %MAX_IDENTITY:39
gi|71660349	TcCLB.511277.250	hypothetical protein	no	Absent in Epimastigote	164	4	51406	yes	no	no	1	0	1	extracellular or ER		LmjF.18.0550, LinJ.18.0550, LbrM.18.0610, Tb927.10.14030
gi|71410917	TcCLB.506239.20	hypothetical protein	no	no	163	2	57459	yes	no	no	0	0	0	nuclear		LbrM.13.0500, LmjF.13.0680, Tb927.11.4190, LinJ.13.0570	XP_003394756.1 PREDICTED: proliferation-associated protein 2G4-like [Bombus terrestris] SCORE:163, EVAL:8e-42, %SEQ COV:67, %MAX IDENTITY:29
gi|71404449	TcCLB.508457.20	hypothetical protein	no	Absent in Epimastigote	146	3	81008	yes	no	no	1	0	1	extracellular or ER		LbrM.34.4680, Tb927.9.9860, LinJ.35.4780, LmjF.35.4710	XP_002898029.1 hsp70-like protein [Phytophthora infestans T30-4] SCORE:238, EVAL:7e-64, %SEQ COV:93, %MAX IDENTITY:29
gi|71409201	TcCLB.506413.70	hypothetical protein	no	no	141	2	45857	yes	no	no	1	0	0	extracellular or ER		LbrM.26.0030, LinJ.26.0020, Tb927.7.270, LmjF.26.0010	CCC91208.1 putative ribosome biogenesis protein [Trypanosoma congolense IL3000] SCORE:551, EVAL:0.0, %SEQ COV:90, %MAX IDENTITY:72
gi|71415202	TcCLB.505989.110	hypothetical protein	no	yes	131	2	29124	yes	no	no	0	0	0	nucleus or cytosolic		LbrM.20.3050, LmjF.34.3470, Tb927.4.1300, LinJ.34.3250	YP_923220.1 amidinotransferase family protein [Nocardioides sp. JS614] SCORE:73.9, EVAL:3e-24, %SEQ COV:70, %MAX IDENTITY:29
gi|71409438	TcCLB.509793.50	hypothetical protein	no	yes	98	3	21287	no	no	no	0	0	0	mitochondria
gi|70865876	TcCLB.506125.20	hypothetical protein	no	Absent in Epimastigote	78	3	30750	yes	no	no	0	0	0	cytosolic		Tb927.11.2410, Tb927.11.2400, LbrM.27.1860, LmjF.27.1720:pseudogenic_transcript, LinJ.27.1630, LmjF.27.1730, LinJ.27.1620
gi|71408542	TcCLB.511759.30	hypothetical protein	yes	no	60	2	55734	yes	no	no	1	1	0	mitochondria		LbrM.17.1130, LmjF.17.1020, LinJ.17.1120, Tb927.5.2350	ACC85614.1 UDP-GlcNAc:polypeptide N-acetylglucosaminyltransferase Trypanosoma cruzi] SCORE:949, EVAL:0.0, %SEQ COV:100%, %MAX IDENTITY:98
Others
gi|71652380	TcCLB.508817.130	carbonic anhydrase-like protein	no	no	212	4	59087	yes	(Li Y. et al., 2011, Biochim Biophys Acta, 1813: 159-167)	no (yes according to Cordero et al., 2009*)	2	1	1	plasma membrane
gi|71407666	TcCLB.509597.20	carbonic anhydrase-like protein	no	no	162	4	72392	yes	(Li Y. et al., 2011, Biochim Biophys Acta, 1813: 159-167)	no (yes according to Cordero et al., 2009*)	2	1	1	plasma membrane
* (Cordero E. M. et al. (2009) J Proteome Res 8: 3642-3652)

## Sheet: TL (Triton soluble protein) 
Triton Soluble protein
Enrichment by Tomatolectin
Accession #	Gene ID	Protein Name	Reservosome	Global proteome	Mascot Score	# of Matched Peptides	Mw (Da)	N-glycosylation (NetNGlyc)	N-Glycosylation confirmed in scientific literature	GPI-Prediction (FragAnchor)	# of Predicted TMDs (HMMTOP)	# of Predicted TMDs (TMHMM)	SignalP	Localisation (WOLFPSORT)	Localisation (scientific literature or GeneDB)	Homologues (GeneDB)	Homologues (Top-Blast)
Surface Proteins
Flagellar Proteins
gi|71415533	TcCLB.509617.20	paraflagellar rod protein 3	no	yes (130, 149, 1481)	72	9	69076	yes	no	no	0	0	0	cytosolic	flagellum (genedb)
Plasma Membrane Proteins
Plasma Membrane Proteins
Proteolysis/Peptidolysis
gi|71409553	TcCLB.508545.40	surface protease GP63	yes	yes (442-445)	597	25	65312	yes	(Kulkarni M. M. et al., 2009, Infect Immun, 77: 2193-200)	yes	2	1	0	extracellular	extracellular membrane (Cuevas I. C. et al., 2003, Infect Immun, 71: 5739-5749)
gi|71402532	TcCLB.508611.30	surface protease GP63	yes	yes (442-445)	521	23	60851	yes	(Kulkarni M. M. et al., 2009, Infect Immun, 77: 2193-2200)	yes	1	1	1	extracellular	extracellular membrane (Cuevas I. C. et al., 2003, Infect Immun, 71: 5739-5749)
gi|71659128	TcCLB.506401.380	surface protease GP63	yes	yes (442-445)	499	20	60570	yes	(Kulkarni M. M. et al., 2009, Infect Immun, 77: 2193-2200)	yes	1	1	1	extracellular	extracellular membrane (Cuevas I. C. et al., 2003, Infect Immun, 71: 5739-5749)
gi|71657340	TcCLB.510657.200	surface protease GP63	no	yes (442-445)	74	2	60411	yes	(Kulkarni M. M. et al., 2009, Infect Immun, 77: 2193-2200)	yes	3	1	1	extracellular	extracellular membrane (Cuevas I. C. et al., 2003, Infect Immun, 71: 5739-5749)
gi|71401825	TcCLB.511723.10	surface protease GP63	no	yes (442-445)	60	2	60550	yes	(Kulkarni M. M. et al., 2009, Infect Immun, 77: 2193-2200)	yes	1	1	1	extracellular	extracellular membrane (Cuevas I. C. et al., 2003, Infect Immun, 71: 5739-5749)
gi|71664846	TcCLB.506321.240	surface protease GP63	no	yes (442-445)	56	5	60725	yes	(Kulkarni M. M. et al., 2009, Infect Immun, 77: 2193-200)	yes	3	1	1	extracellular	extracellular membrane (Cuevas I. C. et al., 2003, Infect Immun, 71: 5739-5749)
gi|71422656	TcCLB.506407.10	lysosomal alpha-mannosidase precursor	yes	no	298	47	111696	yes	(Swanson P. M. et al., 1992, Glycobiology, 2: 563-569)	no	3	1	1	ER or plasma membrane	lysosomal (genedb)
gi|71664245	TcCLB.506195.120	lysosomal alpha-mannosidase precursor	yes	no	273	49	111747	yes	(Swanson P. M. et al., 1992, Glycobiology, 2: 563-569)	no	1	1	1	plasma membrane	lysosomal (genedb)
gi|71656032	TcCLB.511827.100	cysteine peptidase C (CPC)	yes	yes (801,802)	181	7	37485	yes	no	no	1	1	1	extracellular	lysosomal (genedb)
gi|71424150	TcCLB.510535.100	cysteine peptidase C (CPC)	no	yes (801,802)	175	7	37504	yes	no	no	1	1	1	extracellular	lysosomal (genedb)
gi|71406025	TcCLB.508595.50	cysteine peptidase	yes	yes (202, 242, 249, 304, 315, 380, 397, 489, 490, 619, 639, 883, 967, 1135, 1380)	96	5	19800	yes	(Barboza M. et al., 2005, FEBS J, 272: 3803-3815)	no	0	0	0	nucleus	lysosomal (genedb)
gi|71663165	TcCLB.507603.270	cruzipain precursor	yes	yes (489, 490, 1503)	47	2	50834	yes	(Barboza M. et al., 2005, FEBS J, 272: 3803-3815)	no	1	1	1	extracellular	lysosomal (genedb)
gi|71414674	TcCLB.509859.40	cytosolic leucyl aminopeptidase	no	yes (641,2119,2121)	380	17	62463	yes	(Chien H. C. et al., 2002, Biochim Biophys Acta, 1576: 119-126)	no	0	0	0	mitochondria	intracellular (genedb)
gi|71661791	TcCLB.511391.120	glutamamyl carboxypeptidase	yes	yes (24, 38, 47, 51, 57, 110, 133)	120	5	44362	yes	no	no	0	0	0	cytosolic
gi|71661495	TcCLB.509695.210	serine carboxypeptidase (CBP1)	no	yes (1061-1063)	133	5	52290	yes	no	no	1	1	1	extracellular	lysosomal (Parussini F. et al., 2003, Mol Biochem Parasitol, 131: 11-23)
gi|71653617	TcCLB.506425.10	serine carboxypeptidase S28	yes	yes (1061-1063)	56	2	72702	yes	no	no	4	1	1	plasma membrane	lysosomal (Parussini F. et al., 2003, Mol Biochem Parasitol, 131:11-23)
gi|71655600	TcCLB.511181.50	mitochondrial processing peptidase, beta subunit	yes	yes (241, 641, 642, 853, 1482)	31	2	54889	yes	no	no	0	0	0	mitochondria	mitochondrial (genedb)
Protein Folding (e.g. HSP)
gi|71418782	TcCLB.510323.40	heat shock protein 20	yes	yes (1162, 1163)	176	3	15972	no	(Kamo K. et al., 2012, Biochem Biophys Res Commun, 420: 119-123)	no	0	0	0	cytosolic/nucleus	ribosome (genedb)
gi|10626	TcCLB.511211.170	heat shock protein 70	yes	yes (311)	66	3	74519	yes	(Kamo K. et al., 2012, Biochem Biophys Res Commun, 420: 119-123)	no	0	0	0	cytosolic	ribosome (genedb)
gi|71403337	TcCLB.507713.30	heat shock protein 85	yes	yes (10-12)	462	9	81132	yes	(Kamo K. et al., 2012, Biochem Biophys Res Commun, 420: 119-123)	no	0	0	0	cytosolic	ribosome (genedb)
gi|123667	TcCLB.509643.130	heat shock-like 85 kDa protein	yes	yes (9,10,11,28)	215	4	80742	yes	(Kamo K. et al., 2012, Biochem Biophys Res Commun, 420: 119-123)	no (yes according to Cordero et al., 2009*)	0	0	0	cytosolic	centrosome (genedb)
Vesicular
gi|71410785	TcCLB.503929.10	V-type ATPase, A subunit	yes	yes (1425, 1426)	106	13	68399	yes	(Guillard M. et al., 2009, Biochim Biophys Acta, 1792: 903-914)	no	0	0	0	cytoskeleton	lysosomal (genedb)
Protein Traficking
gi|71410772	TcCLB.508645.30	dynein light chain	no	yes (1167, 1168)	65	3	29584	no	no	no	1	0	0	extracellular	cytoskelet (genedb)
gi|71401507	TcCLB.510825.30	lysosomal/endosomal membrane protein p67	yes	no	66	5	72995	yes	(Kelley R. J. et al., 1999, Mol Biochem Parasitol, 98: 17-28)	no	2	2	1	extracellular or ER or lysosomal	lysosomal (genedb)
Bioenergetics and Biological Oxidations (e.g. TCA, FO)
gi|71661631	TcCLB.509233.180	ATPase beta subunit	yes	yes (160, 1576)	722	18	55924	yes	(Atwood III J. A. et al., 2006, J Proteome Res,5: 3376-3384)	no (yes according to Cordero et al., 2009*)	1	0	0	mitochondria	mitochondria inner membrane (genedb)
gi|71408771	TcCLB.503617.40	ATPase alpha subunit	yes	Absent in Epimastigote	157	5	24478	no	no	no	0	0	0	cytosolic	mitochondria inner membrane (genedb)
gi|71420513	TcCLB.504069.80	ATP synthase F1 subunit gamma protein	yes	yes (969, 970)	92	6	34719	yes	no	no	0	0	0	cytosolic	mitochondria inner membrane (genedb)
gi|71401425	TcCLB.510395.10	ATP synthase, alpha chain, mitochondrial precursor	yes	Absent in Epimastigote	76	3	25898	yes	no	no	3	0	0	mitochondria	mitochondria inner membrane (genedb)
gi|71664003	TcCLB.506945.240	ATP synthase, epsilon chain	yes	no	38	2	20404	no	no	no	0	0	0	mitochondria	mitochondria inner membrane (genedb)
Lipid Metabolism
gi|71658987	TcCLB.510101.50	lanosterol 14-alpha-demethylase	no	no	45	2	55246	yes	no	no	1	0	0	ER
Amino Acid Metabolism
gi|71414077	TcCLB.511229.50	S-adenosylhomocysteine hydrolase	yes	yes (94, 95)	88	6	49017	yes	no	no	0	0	0	cytosolic
gi|71417045	TcCLB.508971.40	acetylornithine deacetylase-like	yes	yes (150)	44	2	43979	no	no	no	0	0	0	cytosolic
gi|71407949	TcCLB.507241.30	arginine kinase	no	yes (87, 200)	146	4	40458	yes	no	no	0	0	0	cytosolic	cytosol (genedb)
gi|71667866	TcCLB.510889.140	alanine aminotransferase	yes	yes (307, 320, 411, 412)	109	2	55497	yes	no	no	0	0	0	mitochondria
gi|71660439	TcCLB.506529.420	alanine aminotransferase	no	yes (307, 320, 411, 412)	69	5	55014	no	no	no	0	0	0	mitochondria
gi|71413938	TcCLB.511461.20	tyrosine aminotransferase	yes	yes (32, 33, 34, 44, 53, 902)	55	3	46671	yes	no	no	1	0	0	nucleus
gi|71666760	TcCLB.506247.220	histidine ammonia-lyase	yes	yes (26)	39	5	58559	yes	no	no	0	0	0	cytosolic/nucleus
Carbohydrate Metabolism
gi|945108	TcCLB.508461.80	prostaglandin F2alpha synthase	no	yes (6, 13, 20)	311	7	42543	yes	no	no	0	0	0	mitochondria
gi|71401372	TcCLB.503935.20	2-oxoglutarate dehydrogenase, E2 component, dihydrolipoamide succinyltransferase	no	yes (848, 849, 1064, 1177)	179	10	42847	no	no	no	3	0	0	mitochondria
gi|10119899	TcCLB.506297.190	pyruvate phosphate dikinase, putative	no	yes (1, 2)	167	3	101605	yes	(Rubotham J. et al., 2005, J Biol Chem, 280: 10410-10418)	no	0	0	0	cytosolic/nucleus	glycosomes (Acosta H. et al., 2004, Comp Biochem Physio B Biochem Mol Biol, 138(4):347-56)
gi|19703093	TcCLB.510121.20	hexokinase	yes	yes (100, 171, 942)	135	4	52650	yes	no	no	0	0	0	cytosolic	glycosome (genedb)
gi|53849825	TcCLB.509065.60	glycosomal glyceraldehyde phosphate dehydrogenase	yes	no	105	3	32453	yes	no	no	0	0	0	cytosolic/nucleus	glycosome (genedb)
gi|71650759	TcCLB.507831.70	pyruvate dehydrogenase E1 component alpha subunit	no	yes (924, 944)	95	5	43255	no	no	no	0	0	0	mitochondria	mitochondrion (genedb)
gi|71424649	TcCLB.506295.160	2-oxoisovalerate dehydrogenase beta subunit, mitochondrial precursor	yes	no	31	2	40779	yes	no	no	1	0	0	mitochondria	mitochondria (genedb)
gi|71411394	TcCLB.510301.20	fructose-bisphosphate aldolase, glycosomal	yes	yes (176, 177, 178, 433)	140	5	41181	yes	no	no	0	0	0	cytosolic	glycosome (genedb)
gi|71422448	TcCLB.506943.50	glyceraldehyde 3-phosphate dehydrogenase	yes	yes (51-54,369,370, 423)	109	4	39033	yes	no	no	0	0	0	cytosolic	glycosome (genedb)
gi|71407294	TcCLB.505843.24	succinate dehydrogenase	yes	yes (1081)	75	8	21764	yes	no	no	0	0	0	cytosolic/nucleus	glycosomal/mitochondria (Cannata J. J., 1984, Mol Biochem Parasitol, 11: 37-49)
gi|71405868	TcCLB.506937.10	cytosolic malate dehydrogenase	yes	yes (113, 181)	74	7	36080	yes	no	no	1	0	0	cytosolic	cytoplasm (genedb)
gi|71659757	TcCLB.506925.319	isocitrate dehydrogenase	no	yes (238, 950)	74	2	47114	yes	no	no	0	0	0	cytosolic	mitochondria (Adroher F. J. et al., 1988, Arch Biochem Biophys, 267: 252-261)
gi|71659505	TcCLB.510187.100	glucokinase 1	yes	yes (942)	68	2	42011	yes	no	no	0	0	0	cytosolic	glycosome (genedb)
gi|71414199	TcCLB.507883.109	mitochondrial malate dehydrogenase	yes	no	64	2	31837	yes	no	no	0	0	0	extracellular	mitochondrion (genedb)
gi|71414009	TcCLB.511017.50	glycosomal membrane protein	no	yes (974, 975)	60	4	24095	yes	no	no	4	3	0	cytosolic	glycosome (genedb)
gi|71664243	TcCLB.506195.110	malate dehydrogenase	yes	yes (54, 72)	33	2	33673	yes	no	no	0	0	0	extracellular	glycosomal/mitochondria (Cannata J. J., 1984, Mol Biochem Parasitol, 11: 37-49)
gi|71411831	TcCLB.506853.50	2-oxoisovalerate dehydrogenase alpha subunit	no	no	32	7	49210	no	no	no	0	0	0	mitochondria	mitochondrion (genedb)
gi|71420903	TcCLB.510091.80	pyruvate dehydrogenase E1 beta subunit	yes	yes (440, 565)	29	2	38299	no	no	no	0	0	0	mitochondria	mitochondrion (genedb)
gi|71420052	TcCLB.510099.120	D-isomer specific 2-hydroxyacid dehydrogenase-protein	yes	yes (48, 56, 92, 132)	172	3	38510	no	no	no (yes according to Cordero et al., 2009*)	0	0	0	mitochondria
gi|71422952	TcCLB.511025.110	dihydrolipoyl dehydrogenase	yes	yes (179, 273)	44	3	51240	no	no	no	0	0	0	mitochondria/cytosolic	cytoplasm/mitochondrion (genedb)
gi|71410708	TcCLB.506507.10	N-acetylglucosamine-6-phosphate deacetylase-like protein	no	yes (816, 817)	29	2	40716	yes	no	no	0	0	0	cytosolic
Signal Transduction
gi|71661424	TcCLB.511211.120	activated protein kinase C receptor	no	yes (161,162)	633	44	35032	no	no	no	0	0	0	nucleus/cytosolic	cytosol (genedb)
gi|71416592	TcCLB.511731.30	serine/threonine protein phosphatase	no	Absent in Epimastigote	135	9	41081	yes	no	no	3	2	1	extracellular
gi|71404263	TcCLB.503463.10	protein kinase C substrate protein, heavy chain	no	no	56	3	30792	yes	no	no	0	0	0	extracellular
gi|71406830	TcCLB.510967.10	GPI inositol deacylase precursor	yes	no	99	2	63608	yes	no	no	1	1	1	extracellular	plasma membrane (genedb)
DNA/RNA Processing (e.g. ribosomal proteins) and Transcription/Translation
gi|71659005	TcCLB.510101.170	40S ribosomal protein S5	no	yes (172-175)	79	5	21382	no	no	no	0	0	0	cytosolic	cytosolic small ribosomal subunit (genedb)
gi|71402795	TcCLB.510425.19	40S ribosomal protein SA	yes	yes (1065)	147	4	28058	yes	no	no	0	0	0	cytosolic	cytosolic small ribosomal subunit (genedb)
gi|71668472	TcCLB.508355.250	60S acidic ribosomal protein P0	no	yes (118, 143)	98	5	35221	yes	no	no	1	0	0	cytosolic	large ribosomal subunit (genedb)
gi|71651252	TcCLB.507709.50	60S ribosomal protein L6	yes	yes (432, 567)	347	12	21443	no	no	no	0	0	0	nucleus/cytosolic	cytosolic large ribosomal subunit (genedb)
gi|71414791	TcCLB.510835.40	60S ribosomal protein L7a	yes	yes (230,252)	546	28	34642	no	no	no	0	0	0	nucleus	ribosome (genedb)
gi|71411771	TcCLB.509149.40	60S ribosomal protein L19	no	yes (377, 462)	88	2	37741	no	no	no	0	0	0	cytosolic	structural constituent of ribosome (genedb)
gi|71415158	TcCLB.511527.34	60S ribosomal protein L2	no	yes (108, 119, 158, 159, 246, 247, 322, 431, 466, 467, 808, 809, 813, 1032)	59	7	28756	yes	no	no	0	0	0	cytosolic	ribosome (genedb)
gi|71406222	TcCLB.510765.60	60S ribosomal protein L5	yes	yes (112-114)	351	16	34888	no	no	no	1	0	0	nucleaus	ribosome (genedb)
gi|71413453	TcCLB.508413.44	60S ribosomal protein L12	no	yes (1169)	231	8	17795	no	no	no	0	0	0	cytosolic	ribosome (genedb)
gi|71403432	TcCLB.504121.30	60S ribosomal protein L4	yes	yes (155, 302, 622, 660)	226	10	41401	yes	no	no	3	0	0	extracellular	ribosome (genedb)
gi|71652016	TcCLB.510879.110	ribosomal protein L3	no	yes (85, 86)	192	5	48794	no	no	no	1	0	0	cytosolic	cytosolic large ribosomal subunit (genedb)
gi|71416003	TcCLB.504013.100	ribosomal protein S19	yes	yes (596, 597)	123	9	19064	yes	no	no	0	0	0	nucleus	ribosome (genedb)
gi|12407958	TcCLB.511727.270	RNA binding protein-like protein	no	yes (191, 192)	150	4	27188	no	no	no	0	0	0	nucleus	nucleus (genedb)
Structural Proteins (cytoskeletal)
gi|71397525	TcCLB.411235.9	alpha tubulin	yes	yes (3)	60	2	49800	yes	no	no	0	0	0	cytoskelet	cytoskelet (genedb)
gi|1220547	TcCLB.506563.40	beta tubulin	no	yes (14, 75)	264	6	49701	yes	no	no	0	0	0	cytoskelet	cytoskelet (genedb)
Stress Response and Cell Defense
gi|71399514	TcCLB.507259.10	tryparedoxin peroxidase	yes	yes (84,126,128)	191	24	22774	yes	no	no (yes according to Cordero et al., 2009*)	1	0	0	extracellular/cytosolic	cytoplasm (genedb)
gi|71652458	TcCLB.509105.70	thiol-dependent reductase 1	yes	yes (120, 198)	184	11	51055	no	no	no	0	0	0	cytosolic	mitochondria /cytosol (Piñeyro M. D. et al., 2011, Arch Biochem Biophys, 507: 287-295)
Hypothetical Proteins
gi|71420025	TcCLB.510099.20	hypothetical protein	yes	no	792	40	38145	yes	no	no	1	1	0	cytosolic		LmjF.34.1490, LinJ.34.1590, Tb927.4.2770
gi|71422832	TcCLB.506637.40	hypothetical protein	yes	no	181	12	38134	yes	no	no	1	1	0	cytosolic		LmjF.34.1490, LinJ.34.1590, Tb927.4.2770
gi|71422822	TcCLB.506637.20	hypothetical protein	yes	no	672	33	38063	yes	no	no	3	1	0	cytosolic		LmjF.34.1490, LinJ.34.1590, Tb927.4.2770
gi|71658904	TcCLB.510329.10	hypothetical protein	yes	no	693	49	144456	yes	no	no	1	1	1	plasma membrane		LinJ.29.2300, LmjF.29.2190, LbrM.29.2170
gi|71400475	TcCLB.437121.9	hypothetical protein	no	no	371	27	78675	yes	no	no	1	0	1	extracellular		LinJ.29.2300, LmjF.29.2190, LbrM.29.2170
gi|71668020	TcCLB.511283.290	hypothetical protein	yes	no	657	30	163281	yes	no	no	2	2	0	plasma membrane		LinJ.32.0280, LbrM.32.0340, LmjF.32.0270, Tb927.10.14430
gi|71653391	TcCLB.509683.10	hypothetical protein	yes	Absent in Epimastigote	605	36	326277	yes	no	no	2	2	0	plasma membrane
gi|71404449	TcCLB.508457.20	hypothetical protein	no	Absent in Epimastigote	476	15	81008	yes	no	no	1	0	1	extracellular/ER		LbrM.34.4680, Tb927.9.9860, LinJ.35.4780, LmjF.35.4710	XP_002898029.1 hsp70-like protein [Phytophthora infestans T30-4] SCORE:238, EVAL:7e-64, %SEQ COV: 93, %MAX IDENTITY: 29
gi|71421176	TcCLB.503855.50	hypothetical protein	no	no	260	20	378761	yes	no	no	2	1	0	plasma membrane		LbrM.04.0470:pseudogenic_transcript, LmjF.04.0430, LinJ.04.0410	XP_002648922.1 CBR-CLEC-50 protein [Caenorhabditis briggsae] SCORE: 63.9, EVAL: 3e-07, %SEQ COV:7, %MAX IDENTITY: 27. E-value >10-10 but contains C-type lectin-like domains highly homologous to bona fide CTLDs
gi|71412875	TcCLB.509857.60	hypothetical protein	no	no	185	2	68030	yes	no	no	2	0	0	plasma membrane		LbrM.23.1090, LmjF.23.1010, Tb927.8.3020, LinJ.23.1180
gi|71407758	TcCLB.504001.20	hypothetical protein	no	yes	173	3	13008	no	no	no	1	0	0	multiple localization		LmjF.13.0450, LbrM.13.0270, LinJ.13.0270, Tb927.11.4450
gi|71667870	TcCLB.510889.170	hypothetical protein	no	no	170	3	59906	yes	no	no	1	1	0	cytosolic		LinJ.12.0550, LbrM.12.0600, LmjF.12.0600
gi|71661816	TcCLB.511903.40	hypothetical protein	yes	no	147	7	55118	yes	no	no	0	0	0	mitochondria		LmjF.24.2110, Tb927.8.6110, LinJ.24.2200, LbrM.24.2190	YP_003074610.1 hydroxymethylglutaryl-coenzyme A synthase family protein [Teredinibacter turnerae T7901] SCORE:474, EVAL:4e-159, %SEQ COV:99, %LAX IDENTITY:48
gi|71659650	TcCLB.506885.440	hypothetical protein	no	yes (8, 9, 67, 312, 414, 415)	126	4	80965	yes	no	no	1	0	1	ER		LbrM.34.4680, Tb927.9.9860, LinJ.35.4780, LmjF.35.4710	XP_002898029.1 hsp70-like protein [Phytophthora infestans T30-4] SCORE:239, EVAL:3e-64, %SEQ COV:93, %MAX IDENTITY:28
gi|71661567	TcCLB.508693.50	hypothetical protein	yes	yes	125	2	43565	yes	no	no	0	0	0	cytosolic		LbrM.20.3050, LmjF.34.3470, Tb927.4.1300, LinJ.34.3250	YP_923220.1 amidinotransferase family protein [Nocardioides sp. JS614] SCORE:73.9, EVAL:1e-11, %SEQ COV:61, %MAX IDENTITY:27
gi|71654345	TcCLB.506303.80	hypothetical protein	no	no	118	15	141117	yes	no	no	0	0	0	nucleus			CBH10670.1 Full=Flagellar attachment zone protein 1 [Trypanosoma brucei gambiense DAL972] SCORE:551, EVAL:1e-49, %SEQ COV:85, %MAX IDENTITY:45
gi|71665800	TcCLB.507711.200	hypothetical protein	yes	no	118	12	169517	yes	no	no (yes according to Cordero et al., 2009*)	2	2	1	ER		LmjF.33.1140, LbrM.33.1350, LinJ.33.1200, LbrM.33.1340, Tb927.10.11140
gi|71406262	TcCLB.507675.10	hypothetical protein	yes	no	112	8	83178	yes	no	no (yes according to Cordero et al., 2009*)	1	1	0	multiple localization		LmjF.33.1140, LbrM.33.1350, LinJ.33.1200, LbrM.33.1340, Tb927.10.11140
gi|71665056	TcCLB.507641.50	hypothetical protein	no	no	100	3	55534	yes	no	no	1	1	1	plasma membrane		LinJ.36.1830, LbrM.35.1940, LmjF.36.1750, Tb927.10.6180	EKG03989.1 mucin-associated surface protein (MASP), putative [Trypanosoma cruzi] SCORE:984, EVAL:0.0, %SEQ_COV:100, %MAX IDENTITY:98
gi|71664852	TcCLB.510055.50	hypothetical protein	yes	yes	77	5	43226	yes	no	no	0	0	0	cytosolic, cytosolic/nucleus		LinJ.17.0460, Tb927.7.6610, LbrM.17.0390, LmjF.17.0410
gi|71404010	TcCLB.509645.30	hypothetical protein	no	no	72	3	38144	yes	no	no	1	1	0	extracellular, cytosolic, ER		LmjF.33.1140, LbrM.33.1350, LinJ.33.1200, LbrM.33.1340, Tb927.10.11140
gi|71655223	TcCLB.509647.13	hypothetical protein	yes	no	64	6	114076	yes	no	no	1	1	1	extracellular, lysosomal		LmjF.33.1140, LbrM.33.1350, LinJ.33.1200, LbrM.33.1340, Tb927.10.11140
gi|71664356	TcCLB.510421.130	hypothetical protein	no	no	66	4	73179	yes	no	no	0	0	0	nucleus	mitochondria	LinJ.25.1600, Tb927.3.1590, LmjF.25.1540, LbrM.25.2550	CCQ97721.1 Isopentenyl-diphosphate delta-isomerase [Clostridium ultunense Esp] SCORE:400, EVAL:8e-128, %SEQ_COV, %MAX IDENTITY:41 YP_001664990.1_ATPase of the ABC class-like protein [Thermoanaerobacter pseudethanolicus ATCC 33223] SCORE:397,EVAL:1e-126, %SEQ COV:80, %MAX IDENTITY:42
gi|71657394	TcCLB.508777.110	hypothetical protein	no	no	60	3	93140	yes	no	no	1	1	0	cytosol-nucleus or nucleus		LinJ.09.0660, LmjF.09.0610, LbrM.09.0690, Tb927.11.1262
gi|71654050	TcCLB.508899.54	hypothetical protein	yes	yes	58	3	33893	no	no	no	0	0	0	nucleus		LinJ.19.1150, Tb927.10.15760, LmjF.19.1160, LbrM.19.1410
gi|71655671	TcCLB.510877.30	hypothetical protein	no	yes	56	2	25094	yes	no	no	0	0	0	cytosolic		LbrM.20.2140, Tb927.4.2040, LmjF.34.2580, Tb927.4.2030, LinJ.34.2410	XP_004238382.1 PREDICTED: ribonuclease P protein subunit p25-like protein-like [Solanum lycopersicum] SCCORE:112, EVAL:1e-26, %SEQ COV:53, %MAX IDENTITY:47
gi|71414910	TcCLB.507927.60	hypothetical protein	no	yes	55	2	21475	no	no	no	2	0	0	cytosolic		LbrM.30.0870, Tb927.6.2200, LinJ.30.0800, LmjF.30.0750	CCC48381.1 putative 4-methyl-5(beta-hydroxyethyl)-thiazole monophosphate synthesis protein [Trypanosoma vivax Y486] SCORE:290, EVAL:1e-96 ,%SEQ COV:97 , %MAX IDENTITY:70
gi|71656979	TcCLB.509023.10	hypothetical protein	no	yes	54	4	66618	no	no	no	0	0	0	cytosolic		LinJ.09.0120, Tb927.11.12150, LmjF.09.0100, LbrM.09.012	XP_003872692.1 calmodulin-like protein containing EF hand domain [Leishmania mexicana MHOM/GT/2001/U1103] SCORE:621, EVAL:0.0, %SEQ COV:98, %MAX IDENTITY:57
gi|71668053	TcCLB.508175.100	hypothetical protein	no	no	53	2	66392	yes	no	no	1	1	1	golgi
gi|71410526	TcCLB.510299.10	hypothetical protein	no	no	50	2	35461	yes	no	no	0	0	0	mitochondria		LinJ.36.1220, LbrM.35.1290, LmjF.36.1160, Tb927.10.5520	EGD72713.1 MEMO1 protein [Salpingoeca sp. ATCC 50818] SCORE: 233, EVAL:4e-71, %SEQ COV:98, %MAX IDENTITY:42
gi|71409833	TcCLB.511231.69	hypothetical protein	no	no	50	4	37168	yes	no	no	0	0	0	cytosol		LinJ.36.3970, LmjF.36.3780, LbrM.35.4020, Tb927.11.9690	YP_004253406.1 TIR protein [Odoribacter splanchnicus DSM 20712] SCORE:374, EVAL:2e-21, %SEQ COV:85, %MAX IDENTITY:33
gi|71655673	TcCLB.510877.40	hypothetical protein	yes	yes	50	2	24439	yes	no	no	0	0	0	cytosol		LbrM.20.2140, Tb927.4.2040, LmjF.34.2580, Tb927.4.2030, LinJ.34.2410	XP_003602519.1 Ribonuclease P protein subunit p25 [Medicago truncatula] SCORE:105, EVAL:4e-24, %SEQ_COV:62, %MAX IDENTITY: 45 EJY82374.1 Aspartyl protease family A01B putative [Oxytricha trifallax] SCORE:100, EVAL:1e-21, %SEQ_COV:60, %MAX_IDENTITY:39
Others
gi|71412604	TcCLB.509963.40	dispersed gene family protein 1 (DGF-1)	no	yes (1382)	277	14	368368	yes	no	no	8	10	0	plasma membrane	plasma membrane
gi|71399129	TcCLB.401469.10	zinc finger protein 2	no	yes (1057, 1058)	91	2	20225	yes	no	no	0	0	0	mitochondria	mitochondria
gi|71410849	TcCLB.509505.10	protein disulfide isomerase	no	yes (1011, 1130, 1558)	93	2	29760	no	no	no	0	0	0	cytoplasm	ER
gi|71407666	TcCLB.509597.20	carbonic anhydrase-like protein	no	no	580	75	72392	yes	(Li et al., 2011, Biochim Biophys Acta, 1813: 159-167)	no (yes according to Cordero et al., 2009*)	2	1	1	plasma membrane
gi|71652380	TcCLB.508817.130	carbonic anhydrase-like protein	no	no	528	71	59087	yes	(Li et al., 2011, Biochim Biophys Acta, 1813: 159-167)	no (yes according to Cordero et al., 2009*)	2	1	1	plasma membrane
* (Cordero E. M. et al. (2009) J Proteome Res 8: 3642-3652)

## Sheet: GSLII (CHAPS soluble protein)
CHAPS Soluble protein
Enrichment by GSLII
Accession #	Gene ID	Protein Name	Reservosome	Global proteome	Mascot Score	# of matched peptides	Mw (Da)	N-glycosylation (NetNGlyc)	N-Glycosylation confirmed in scientific literature	GPI-Prediction (FragAnchor)	# of Predicted TMDs (HMMTOP)	# of Predicted TMDs (TMHMM)	SignalP	Localisation (WOLFPSORT)	Localisation (scientific literature or GeneDB)	Homologues	Homologues (Top-Blast)
Surface Proteins (Host-Parasite Interactions)
Flagellar Proteins
gi|71425469	TcCLB.506155.30	kinesin-like protein	no	yes (1499, 2019, 2305)	22	1	70691	yes	no	no	1	0	0	cytosolic	distinct distribution (Chan K. Y. et al., 2010, PLoS Pathog, 6(8)e1001050)
Plasma Membrane Proteins
Protein Metabolism
Proteolysis/Peptidolysis
gi|71418204	TcCLB.504233.10	surface protease GP63	yes	yes (364, 591-593,1752,1754)	27	1	62115	yes	(Kulkarni M. M. et al., 2009, Infect Immun 77: 2193-2200)	highly probable	3	2	1	extracellular	extracellular (Cuevas I. C. et al., 2003, Infect Immun, 71: 5739-5749)
gi|71400414	TcCLB.509401.30	Cysteine peptidase putative	yes	yes (262, 337,342, 390, 415, 452, 514, 515, 663, 725, 1054, 1086, 1380)	26	1	50848	yes	(Barboza M. et al., 2005, FEBS J, 272: 3803-3815)	no	1	1	1	extracellular	lysosomal (genedb)
Protein Folding (HSP etc)
Vesicular
Protein Traficking
gi|70871653	TcCLB.503715.30	Small GTP-binding protein Rab1 putative	yes	yes (656)	93	3	33924	no	no	no (yes according to Cordero et al., 2009*)	0	0	0	cytosolic	cellular component (genedb)
Bioenergetics and Biological Oxidations (TCA, FO) or Transporters
gi|71661631	TcCLB.509233.180	ATP synthase subunit beta	yes	yes (160, 1576)	585	9	55924	yes	(Atwood III J. A. et al., 2006, J Proteome Res., 5: 3376-3384)	no (yes according to Cordero et al., 2009*)	1	0	0	mitochondria	mitochondria inner membrane (genedb)
gi|71401425	TcCLB.510395.10	ATP synthase alpha chain mitochondrial putative	yes	Absent in Epimastigote	166	3	25898	yes	no	no	3	0	0	mitochondria	mitochondria inner membrane (genedb)
Lipid Metabolism
Amino Acid Metabolism
Carbohydrate Metabolism
gi|74848687	TcCLB.506297.190	pyruvate phosphate dikinase, putative	no	yes (1,2)	812	21	101605	yes	(Rubotham J. et al., 2005, J Biol Chem, 280: 10410-10418)	no	0	0	0	cytosolic/nucleus	glycosomes (Acosta H. et al., 2004, Comp Biochem Physio B Biochem Mol Biol, 138: 347-356)
Signal Transduction
gi|71661424	TcCLB.511211.120	Activated protein kinase C receptor putative	no	yes (161,162)	91	3	35032	no	no	no	0	0	0	nucleus or cytosolic	cytosol (genedb)
gi|71659557	TcCLB.510187.390	Protein kinase domain putative	no	yes (1099,1232)	40	2	116243	yes	no	no	2	1	0	plasma membrane
DNA/RNA Processing (e.g. ribosomal proteins) and Transcription/Translation
Structural Proteins (cytoskeletal)
gi|71397525	TcCLB.411235.9	Alpha tubulin	yes	yes (3)	340	7	49800	yes	no	no	0	0	0	cytoskelet	cytoskelet (genedb)
gi|18568139	TcCLB.506563.40	Beta tubulin 1.9	no	yes (14,75)	266	4	49701	yes	no	no	0	0	0	cytoskelet	cytoskelet (genedb)
Stress Response and Cell Defense
Hypothetical Proteins
gi|71658904	TcCLB.510329.10	hypothetical protein	yes	no	183	9	144456	yes	no	no	1	1	1	plasma membrane		LinJ.29.2300, LmjF.29.2190, LbrM.29.2170
gi|71421175	TcCLB.503855.50	hypothetical protein	no	no	165	4	378761	yes	no	no	2	1	0	plasma membrane		LbrM.04.0470, LmjF.04.0430, LinJ.04.0410	XP_002648922.1 CBR-CLEC-50 protein [Caenorhabditis briggsae] SCORE: 63.9, EVAL: 3e-07, %SEQ COV:7, %MAX IDENTITY: 27. E-value > 10-10 but contains C-type lectin-like domains highly homologous to bona fide CTLDs
gi|71668020	TcCLB.511283.290	hypothetical protein	yes	no	150	5	163281	yes	no	no	2	2	0	plasma membrane		LinJ.32.0280, LbrM.32.0340, LmjF.32.0270, Tb927.10.14430
gi|71422822	TcCLB.506637.20	hypothetical protein	yes	no	109	6	38063	yes	no	no	3	1	0	cytosolic		LmjF.34.1490, LinJ.34.1590, Tb927.4.2770
* (Cordero E. M. et al. (2009) J Proteome Res 8: 3642-3652)

## Sheet: GSLII (Triton soluble protein)
Triton Soluble protein
Enrichment by GSLII
Accession #	Gene ID	Protein Name	Reservosome	Global proteome	Mascot Score	# of matched peptides	Mw (Da)	N-glycosylation (NetNGlyc)	N-Glycosylation confirmed in scientific literature	GPI-Prediction (FragAnchor)	# of Predicted TMDs (HMMTOP)	# of Predicted TMDs (TMHMM)	SignalP	Localisation (WOLFPSORT)	Localisation (scientific Literature or GeneDB)	Homologues (GeneDB)	Homologues (Top-Blast)
Surface Proteins
Flagellar Proteins
gi|71415533	TcCLB.509617.20	69 kDa paraflagellar rod protein 3	no	yes (130, 149, 1481)	58	10	69076	yes	no	no	0	0	0	cytosolic	flagellum (genedb)
gi|71404399	TcCBL.506749.30	flagellar calcium-binding protein	yes	yes (202)	51	3	11987	yes	no	no	0	0	0	cytosolic	flagellum (genedb)
Plasma Membrane Proteins
gi|71401784	TcCLB.510129.20	surface glycoprotein	yes	no	48	3	50825	yes	(Couto A. S. et al., 1987, Mol Biochem Parasitol., 26: 145-153)	no (conflict with tritryp Cordero et al., 2009*)	2	3	0	integral membrane protein
gi|71665778	TcCLB.507711.90	procyclic form surface glycoprotein	no	yes (2670)	42	3	44199	no	(Couto A. S. et al., 1987, Mol Biochem Parasitol, 26: 145-153)	no (conflict with tritryp Cordero et al., 2009*)	3	2	0	plasma membrane	cell surface (genedb)
gi|71410919	TcCLB.506239.30	lectin	yes	yes (1902)	37	3	64091	no	no	no	1	1	1	ER or lysosomal	integral to membrane (genedb)
Protein Metabolism
Proteolysis/Peptidolysis
gi|71400720	TcCLB.507917.10	surface protease GP63	yes	yes (364, 591, 592, 593, 1753)	32	4	60937	yes	(Kulkarni M. M. et al., 2009, Infect Immun., 77: 2193-2200)	no	1	1	1	extracellular	extracellular membrane (Cuevas I. C. et al., 2003, Infect Immun, 71: 5739-5749)
gi|71664245	TcCLB.506195.120	lysosomal alpha-mannosidase precursor	yes	no	136	13	111747	yes	(Swanson P. M. et al., 1992, Glycobiology, 2: 563-569)	no	1	1	1	plasma or ER	lysosomal (genedb)
gi|71663163	TcCLB.507603.260	cysteine peptidase, putative	yes	yes (337, 342, 390, 415, 515, 663, 1054, 1086, 1380)	105	6	49864	yes	(Barboza M. et al., 2005, FEBS J, 272: 3803-3815)	no	1	1	1	extracellular	lysosomal (genedb)
gi|71400414	TcCLB.509401.30	cysteine peptidase putatve	yes	yes (262, 337,342, 390, 415, 452, 514, 515, 663, 725, 1054, 1086, 1380)	83	5	50848	yes	(Barboza M. et al., 2005, FEBS J, 272: 3803-3815)	no	1	1	1	extracellular	lysosomal (genedb)
gi|71406025	TcCLB.508595.50	cysteine peptidase	yes	yes (202, 242, 249, 304, 315, 380, 397, 489, 490, 619, 639, 883, 967, 1135, 1380)	79	4	19800	yes	(Barboza M. et al., 2005, FEBS J., 272: 3803-3815)	no	0	0	0	nucleus	lysosomal (genedb)
gi|71656032	TcCLB.511827.100	cysteine peptidase C (CPC)	yes	yes (801,802)	31	2	37485	yes	no	no	1	1	1	extracellular	lysosomal (genedb)
gi|71663165	TcCLB.507603.270	cruzipain precursor	yes	yes (489, 490, 1503)	105	6	50834	yes	(Barboza M. et al., 2005, FEBS J, 272: 3803-3815)	no	1	1	1	extracellular	lysosomal (genedb)
gi|71414674	TcCLB.509859.40	cytosolic leucyl aminopeptidase	no	yes (641,2119,2121)	103	6	62463	yes	(Chien H. C. et al., 2002, Biochim Biophys Acta, 1576:119-26)	no	0	0	0	mitochondria	intracellular (genedb)
gi|71410070	TcCLB.507689.30	glutamamyl carboxypeptidase	yes	yes (20)	41	2	44222	yes	no	no (conflict with tritryp Cordero et al., 2009*)	0	0	0	cytosolic
gi|71410072	TcCLB.507689.40	glutamamyl carboxypeptidase	yes	yes (20)	41	2	44090	yes	no	no (conflict with tritryp Cordero et al., 2009*)	0	0	0	cytosolic
Protein Folding (e.g. HSP)
Vesicular
gi|71413511	TcCLB.508397.10	vacuolar ATP synthase	yes	yes (2197,2198)	36	3	41426	no	(Coen K. et al., 2012, J Cell Biol, 198: 23-35)	no	0	0	0	cytosolic	vacuolar (genedb)
gi|71410785	TcCLB.503929.10	V-type ATPase, A subunit	yes	yes (1425, 1426)	35	5	68399	yes	(Guillard M. et al., 2009, Biochim Biophys Acta, 1792: 903-914)	no	0	0	0	cytoskeleton	lysosomal (genedb)
Protein Traficking
gi|71410660	TcCLB.503715.30	Small GTP-binding protein Rab1	yes	yes (656)	93	3	33924	no	no	no (yes according to Cordero et al., 2009*)	0	0	0	cytosolic	cellular component (genedb)
gi|71401507	TcCLB.510825.30	lysosomal/endosomal membrane protein p67	yes	no	58	3	72995	yes	(Kelley R. J. et al., 1999, Mol Biochem Parasitol, 98: 17-28)	no	2	2	1	extracellular or ER or lysosomal	lysosomal (genedb)
Bioenergetics and Biological Oxidations (TCA, FO) or Transporters
gi|71412045	TcCLB.511145.60	ATP synthase F1 subunit gamma protein	yes	yes (1072,1073)	32	5	34705	yes	no	no	0	0	0	cytosolic	mitochondria (genedb)
gi|71661631	TcCLB.509233.180	ATPase beta subunit	yes	yes (160, 1576)	269	17	55924	yes	(Atwood III JA et al., 2006, J Proteome Res, 5: 3376-3384)	no (yes according to Cordero et al., 2009*)	1	0	0	mitochondria	mitochondria inner membrane (genedb)
Lipid Metabolism
Amino Acid Metabolism
Carbohydrate Metabolism
gi|71422448	TcCLB.506943.50	Glyceraldehyde-3-phosphate dehydrogenase glycosomal	yes	yes (51-54,369,370, 423)	51	2	39033	yes	no	no	0	0	0	cytosolic	glycosomes (genedb)
Signal Transduction
gi|71659557	TcCLB.510187.390	Protein kinase domain putative	no	yes (1099,1232)	40	2	116243	yes	no	no	2	1	0	plasma membrane
gi|71661424	TcCLB.511211.120	activated protein kinase C receptor	no	yes (161,162)	179	20	35032	no	no	no	0	0	0	nucleus or cytosolic	cytosol (genedb)
gi|71412217	TcCLB.509391.30	calcium-binding protein	yes	yes (365,366)	51	3	23935	yes	no	no (yes according to Cordero et al., 2009*)	0	0	0	mitochondria	flagellum (genedb)
DNA/RNA Processing (ribosomal proteins, etc.) or Transcription/Translation
gi|71408264	TcCLB.509353.30	40S ribosomal protein S3	no	yes (322)	63	5	24299	no	no	no	0	0	0	cytosolic	cytosolic small ribosomal subunit (genedb)
gi|71403783	TcCLB.506861.30	40S ribosomal protein L14	no	yes (1065-1068)	43	3	20775	yes	no	no	0	0	0	nucleus, nucleus-cytosolic	ribosome (genedb)
gi|71414539	TcCLB.504163.30	40S ribosomal protein S9	yes	yes (433-435)	43	5	22291	yes	no	no	0	0	0	cytosolic	cytosolic small ribosomal subunit (genedb)
gi|71406222	TcCLB.510765.60	60S ribosomal protein L5	yes	yes (112-114)	160	16	34888	no	no	no	1	0	0	nucleus	ribosome (genedb)
gi|71411771	TcCLB.509149.40	60S ribosomal protein L19	no	yes (377, 462)	89	3	37741	no	no	no	0	0	0	cytosolic	structural constituent of ribosome (genedb)
gi|71407626	TcCLB.507673.20	60S ribosomal protein L13a	no	yes (695-697,1031)	58	2	32813	no	no	no	1	0	0	extracellular	large ribosomal subunit (genedb)
gi|71414791	TcCLB.510835.40	60S ribosomal protein L7a	no	yes (230,252)	56	3	34642	no	no	no	0	0	0	nucleus	ribosome (genedb)
gi|71665719	TcCLB.504147.20	60S ribosomal protein L18	no	no	47	7	21834	no	no	no	0	0	0	cytosolic	ribosome (genedb)
Structural Proteins (cytoskeletal)
Stress Response and Cell Defense
gi|71399514	TcCLB.507259.10	tryparedoxin peroxidase	yes	yes (84,126,128)	89	8	22774	yes	no	no (yes according to Cordero et al., 2009*)	1	0	0	extracellular or/cytosolic	cytoplasm (genedb)
Hypothetical Proteins
gi|71420025	TcCLB.510099.20	hypothetical protein	yes	no	524	31	38145	yes	no	no	1	1	0	cytosolic		LmjF.34.1490, LinJ.34.1590, Tb927.4.2770
gi|71422822	TcCLB.506637.20	hypothetical protein	yes	no	524	31	38063	yes	no	no	3	1	0	cytosolic		LmjF.34.1490, LinJ.34.1590, Tb927.4.2770
gi|71668020	TcCLB.511283.290	hypothetical protein	yes	no	223	20	163281	yes	no	no	2	2	0	plasma membrane		LinJ.32.0280, LbrM.32.0340, LmjF.32.0270, Tb927.10.14430
gi|71656979	TcCLB.509023.10	hypothetical protein	no	yes	180	19	66618	no	no	no	0	0	0	cytosolic		Tb927.11.12150 (BILBO1), LmjF.09.0100, LinJ.09.0120, LbrM.09.0120	XP_003872692.1 calmodulin-like protein containing EF hand domain [Leishmania mexicana MHOM/GT/2001/U1103] SCORE:621, EVAL:0.0, %SEQ COV:98, %MAX IDENTITY:57
gi|71422832	TcCLB.506637.40	hypothetical protein	yes	no	167	6	38134	yes	no	no	1	1	0	cytosolic		LmjF.34.1490, LinJ.34.1590, Tb927.4.2770
gi|71658904	TcCLB.510329.10	hypothetical protein	yes	no	158	12	144456	yes	no	no	1	1	1	plasma membrane		LinJ.29.2300, LmjF.29.2190, LbrM.29.2170
gi|71406262	TcCLB.507675.10	hypothetical protein	yes	no	153	12	83178	yes	no	no (yes according to Cordero et al., 2009*)	1	1	0	multiple localization		LmjF.33.1140, LbrM.33.1350, LinJ.33.1200, Tb927.10.11140
gi|71665800	TcCLB.507711.200	hypothetical protein	yes	no	151	17	169517	yes	no	no (yes according to Cordero et al., 2009*)	2	2	1	ER		LmjF.33.1140, LbrM.33.1350, LinJ.33.1200, Tb927.10.11140
gi|71667870	TcCLB.510889.170	hypothetical protein	no	no	113	2	59906	yes	no	no	1	1	0	cytosolic		LinJ.12.0550, LbrM.12.0600, LmjF.12.0600
gi|71413736	TcCLB.508951.70	hypothetical protein	no	no	109	10	96606	yes	no	no	0	0	0	cytosolic		LbrM.21.0270, LinJ.21.0260, LmjF.21.0200, LbrM.21.0260, Tb927.10.1990	EKG02118.1 major vault protein, putative [Trypanosoma cruzi] SCORE:1744, EVAL:0.0, %SEQ COV:100, %MAX IDENTITY:99
gi|71408542	TcCLB.511759.30	hypothetical protein	yes	no	82	12	55734	yes	no	no	1	1	0	mitochondria		LbrM.17.1130, LmjF.17.1020, LinJ.17.1120, Tb927.5.2350	ACC85614.1 UDP-GlcNAc:polypeptide N-acetylglucosaminyltransferase [Trypanosoma cruzi] SCORE:949, EVAL:0.0, %SEQCOV:100 %MAX IDENTITY:98
gi|71663584	TcCLB.507089.170	hypothetical protein	yes	not in epimastigote	70	8	67366	yes	no	no (yes according to Cordero et al., 2009*)	2	2	1	lysosomal, ER, golgi		LbrM.32.3700, LmjF.32.3400, LinJ.32.3600
gi|71418614	TcCLB.506725.20	hypothetical protein	yes	not in epimastigote	70	8	67173	yes	no	no (yes according to Cordero et al., 2009*)	2	2	1	ER		LbrM.32.3700, LmjF.32.3400, LinJ.32.3600
gi|71657394	TcCLB.508777.110	hypothetical protein	no	no	65	6	93140	yes	no	no	1	1	0	cytosol-nucleus or nucleus		Tb927.11.12620, LinJ.09.0660, LmjF.09.0610, LbrM.09.0690
gi|71411512	TcCLB.508319.30	hypothetical protein	yes	not in epimastigote	59	4	47335	yes	no	no	0	1	0	cytosolic		Tb927.10.520
gi|71665098	TcCLB.507641.160	hypothetical protein	no	no	57	5	97337	yes	no	no	1	0	0	cytosolic		LmjF.36.1870, LbrM.35.2060, LinJ.36.1950, Tb927.10.6310
gi|71665749	TcCLB.504147.190	hypothetical protein	no	no	52	2	209594	yes	no	no	1	0	0	integral membrane protein		LinJ.36.4580, LbrM.35.4610, LmjF.36.4370, LinJ.36.4590, Tb927.10.9750
gi|71658954	TcCLB.510329.260	hypothetical protein	no	no	49	2	171218	yes	no	no	1	0	0	mitochondria		LmjF.29.1980, LinJ.29.2100, Tb927.3.4510, LbrM.29.1940	XP_001563398.1 putative kinesin K39 [Leishmania braziliensis MHOM/BR/75/M2904] SCORE:85.1, EVAL:2e-13, %SEQ COV:10, %MAX IDENTITY:32 CCD19347.1 flagellar attachment zone protein [Trypanosoma vivax Y486] SCORE:80.5, EVAL:4e-12, %SEQ COV:8, %MAX IDENTITY:35
gi|71400632	TcCLB.509441.10	hypothetical protein	yes	no	48	2	54389	yes	no	no	6	6	1	integral membrane protein		LmjF.19.0540, LbrM.19.0900, LinJ.19.0560, Tb927.11.1830
gi|71401399	TcCLB.505789.20	hypothetical protein	yes	no	48	2	54186	yes	no	no	6	6	1	integral membrane protein		LmjF.19.0540, LbrM.19.0900, LinJ.19.0560, Tb927.11.1830
gi|71404038	TcCLB.510063.30	hypothetical protein	no	no	48	2	54303	yes	no	no	6	6	1	integral membrane protein		LmjF.19.0540:pep, LbrM.19.0900:pep, LinJ.19.0560:pep, Tb927.11.1830:pep
gi|71408206	TcCLB.510065.10	hypothetical protein	no	no	48	2	55445	yes	no	no	6	6	1	integral membrane protein		LmjF.19.0540, LbrM.19.0900, LinJ.19.0560, Tb927.11.1830
gi|71405593	TcCLB.510717.40	hypothetical protein	no	no	64	7	24912	yes	no	no	0	0	0	mitochondria		LbrM.35.3690, LmjF.36.3460, LinJ.36.3620	XP_003384338.1 PREDICTED: protein NipSnap homolog 3A-like [Amphimedon queenslandica] SCORE:97.4, EVAL:2e-21, %SEQ COV:48, %MAX IDENTITY:45
gi|71408218	TcCLB.510065.5	hypothetical protein	yes	no	48	2	17138	no	no	no	3	3	1	extracellular		LmjF.19.0540, LbrM.19.0900, LinJ.19.0560
Others
* (Cordero E. M. et al. (2009) J Proteome Res 8:3642-3652)
